# Supplementary material for: Malaria Epidemiology and Plasmodium Species–Specific Antimalarial Treatment Patterns Among RDT–Confirmed Cases in Northwestern Pakistan
Source: Trop Med Infect Dis. 2026 Jul 10;11(7):194. doi: 10.3390/tropicalmed11070194 (PMC13417128; doi:10.3390/tropicalmed11070194)
Supplement: Supplementary file 1 [file tropicalmed-11-00194-s001.zip]

Archive with 1 entries (1 files):
- tropicalmed-4392146-supplementary.pdf
